# Supplementary material for: Evidence that direct inhibition of transcription factor binding is the prevailing mode of gene and repeat repression by DNA methylation
Source: Nat Genet. 2022 Dec 5;54(12):1895–906. doi: 10.1038/s41588-022-01241-6 (PMC9729108; doi:10.1038/s41588-022-01241-6)
Supplement: Supplementary file 3 — gRNA and antibody information. [file 41588_2022_1241_MOESM3_ESM.xlsx]

## Sheet: Supplementary Table 1
Supplementary Table 1. Guide RNAs used to delete MBD genes in mouse ES cells
Target	Used to generate the MBD-QKO clone #	gRNAs
Mbd1	1	GTTGAGCTGACTCGGTACTT
Mbd1	2	ACAGGGTAAGATCACATGCA
Mbd2	1	CCCAGGTATCTTGCCAGCTG
Mbd2	2	GTTCAGAAGTAAACCTCAGC
Mbd4	1	ATCCACACGGGACAGGCTTG
Mbd4	2	CAACTCTTTCCCATCCACAC
Mecp2	1	CATACATAGGTCCCCGGTCA
Mecp2	2	CCTCGGCTTCCCCCAAACAG

## Sheet: Supplementary Table 2
Supplementary Table 2. gRNAs used to generate the MBD-QKO in human HEK293 cells
Target	gRNAs
MBD1	TGGCTGGACTGCCCGGCCCT
MBD2	CGAAAATCTGGGCTAAGTGC
MBD4	CCAAACTGAGCAGAAGCGAT
MECP2	TAGAGCGAAAGGCTTTTCCC

## Sheet: Supplementary Table 3
Supplementary Table 3. Antibodies used against mouse proteins
Target	Vendor and catalog number	Application	Western blotting	ChIP
MBD1	Santa Cruz, sc25261 (B5)	WB	1/200
MBD2	Abcam, ab188474	WB	1/1000
MBD3	Abcam, ab157464	WB	1/2000
MBD4	Santa Cruz, sc365974	WB	1/250
MeCP2	Sigma, M7443	WB	1/1000
CREB1	Santa Cruz, sc377154X	ChIP, WB	1/2000	5 ug
POL2	Santa Cruz, sc899X and Abcam, ab817	ChIP		5 ug
ONECUT1	R&D systems, AF6277	ChIP		5 ug
LAMIN	Abcam, ab16048	WB	1/2000
HISTONE 3	Cell signaling, 9715	WB	1/1000
β-ACTIN	Cell signaling, 3700S	WB	1/2000

## Sheet: Supplementary Table 4
Supplementary Table 4. Antibodies used against human proteins
Target	Vendor and catalog number	Application	Western blotting
MBD1	Abcam, ab108510	WB	1/500
MBD2	Abcam, ab188474	WB	1/1000
MBD3	Abcam, ab157464	WB	1/2000
MBD4	Bethyl laboratories, A301-634AM	WB	1/1000
MeCP2	Abcam, ab253197	WB	1/1000
β-ACTIN	Cell signaling, 3700S	WB	1/2000
